# Supplementary material for: Poly-γ-glutamic Acid Synthesis, Gene Regulation, Phylogenetic Relationships, and Role in Fermentation
Source: Int J Mol Sci. 2017 Dec 7;18(12):2644. doi: 10.3390/ijms18122644 (PMC5751247; doi:10.3390/ijms18122644)
Supplement: Supplementary file 1 [file ijms-18-02644-s001.zip]

Archive with 1 entries (1 files):
- ijms-245320-SI.xlsx
