# Supplementary material for: Poly-γ-glutamic Acid Synthesis, Gene Regulation, Phylogenetic Relationships, and Role in Fermentation
Source: Int J Mol Sci. 2017 Dec 7;18(12):2644. doi: 10.3390/ijms18122644 (PMC5751247; doi:10.3390/ijms18122644)
Supplement: Supplementary file 1 [file ijms-18-02644-s001.zip › ijms-245320-SI.xlsx]

## Sheet: Table S1
Supplementary Table S1. Molecular phylogenetic analysis of the pgsBCAE and pgdS gene families
Id	organism	pgsB		pgsC		pgsA		pgsE		pgdS
		Coverage(%)	Identity(%)	Coverage(%)	Identity(%)	Coverage(%)	Identity(%)	Coverage(%)	Identity(%)	Coverage(%)	Identity(%)
NZ_KV440950	[Brevibacterium] frigoritolerans strain FJAT-2396	51	73	NULL	NULL	10	77	NULL	NULL	NULL	NULL
NZ_LPVF01000008	[Brevibacterium] halotolerans strain ATCC 25096	100	94	100	94	100	88	100	86	100	86
NZ_LUUT01000004	[Brevibacterium] halotolerans strain FJAT-2398	100	94	100	94	100	88	100	86	100	86
NZ_MBQV01000022	[Brevibacterium] halotolerans strain III-1	100	94	100	94	100	88	100	86	100	86
NZ_JXRO01000016	Bacillus aerophilus strain C772 NODE_2	100	79	NULL	NULL	NULL	NULL	NULL	NULL	6	82
NZ_ASJC01000004	Bacillus altitudinis 41KF2b	100	78	100	79	NULL	NULL	NULL	NULL	6	82
NZ_JOVS02000003	Bacillus altitudinis strain B-388	100	78	100	78	NULL	NULL	NULL	NULL	6	82
NZ_JXAI01000001	Bacillus altitudinis strain DSM 26896	100	78	NULL	NULL	NULL	NULL	NULL	NULL	6	82
NZ_LDPI01000031	Bacillus altitudinis strain RIT380	100	78	100	78	NULL	NULL	NULL	NULL	6	82
NC_014551	Bacillus amyloliquefaciens DSM7	100	82	100	84	98	76	54	89	NULL	NULL
NC_020272	Bacillus amyloliquefaciens IT-45	100	82	100	83	97	76	56	86	NULL	NULL
NC_023073	Bacillus amyloliquefaciens LFB112	100	82	100	84	98	76	58	86	NULL	NULL
NC_017190	Bacillus amyloliquefaciens LL3	100	82	100	84	98	76	54	89	NULL	NULL
NZ_LGYP01000016	Bacillus amyloliquefaciens strain 629	100	82	100	84	98	76	54	86	NULL	NULL
NZ_CP014783	Bacillus amyloliquefaciens strain B15	100	82	100	84	98	76	54	86	NULL	NULL
NZ_LMAT01000003	Bacillus amyloliquefaciens strain Jxnuwx-1	100	82	100	84	97	76	56	86	NULL	NULL
NZ_CP010556	Bacillus amyloliquefaciens strain L-H15	100	82	100	84	98	76	54	86	NULL	NULL
NZ_CP011278	Bacillus amyloliquefaciens strain L-S60	100	82	100	84	98	76	54	86	NULL	NULL
NZ_CP013727	Bacillus amyloliquefaciens strain MBE1283	100	82	100	84	98	76	54	86	NULL	NULL
NZ_CP014700	Bacillus amyloliquefaciens strain S499	100	82	100	83	98	76	58	86	NULL	NULL
NZ_LZZO01000023	Bacillus amyloliquefaciens strain SRCM101294	100	82	100	83	98	76	54	89	NULL	NULL
NZ_JQNZ01000021	Bacillus amyloliquefaciens strain X1 Bamy	100	82	100	84	97	76	56	86	NULL	NULL
NZ_LJDI01000005	Bacillus amyloliquefaciens strain XK-4-1	100	82	100	84	97	76	56	85	NULL	NULL
NC_016784	Bacillus amyloliquefaciens subsp. plantarum CAU B946	100	82	100	83	98	76	54	86	NULL	NULL
NC_022075	Bacillus amyloliquefaciens subsp. plantarum UCMB5033	100	82	100	84	98	76	54	87	NULL	NULL
NC_020410	Bacillus amyloliquefaciens subsp. plantarum UCMB5036	100	82	100	84	98	76	54	86	NULL	NULL
NC_017061	Bacillus amyloliquefaciens subsp. plantarum YAU B9601-Y2	100	82	100	83	98	76	54	87	NULL	NULL
NC_017188	Bacillus amyloliquefaciens TA208	100	82	100	84	98	76	54	89	NULL	NULL
NZ_CP006058	Bacillus amyloliquefaciens UMAF6639	100	82	100	83	98	76	54	86	NULL	NULL
NC_017191	Bacillus amyloliquefaciens XH7	100	82	100	83	98	76	54	89	NULL	NULL
NC_017912	Bacillus amyloliquefaciens Y2	100	82	100	83	98	76	54	87	NULL	NULL
NZ_CM002397	Bacillus anthracis 52-G plasmid pXO2	80	69	100	71	14	74	NULL	NULL	NULL	NULL
NC_002146	Bacillus anthracis plasmid pXO2	80	69	100	71	14	74	NULL	NULL	NULL	NULL
NZ_AAER01000044	Bacillus anthracis str. Western North America USA6153 map unlocalized plasmid pXO2	80	69	100	71	14	74	NULL	NULL	NULL	NULL
NZ_LZQX01000004	Bacillus anthracis strain N1ZF-2	93	68	100	72	21	71	NULL	NULL	NULL	NULL
NZ_CP015778	Bacillus anthracis strain Tangail-1 plasmid pXO2	80	69	100	71	14	74	NULL	NULL	NULL	NULL
NZ_AEFS01000020	Bacillus atrophaeus 1013-1	100	87	100	88	99	81	57	84	98	73
NZ_AEFW01000008	Bacillus atrophaeus ATCC 49822-2	100	87	100	88	99	81	57	84	NULL	NULL
NZ_AEFM01000014	Bacillus atrophaeus ATCC 9372-1	100	87	100	88	99	81	57	84	98	73
NZ_LPVD01000024	Bacillus axarquiensis strain NRRL B-41617	100	94	100	94	100	88	100	86	100	86
NZ_LGYA01000001	Bacillus butanolivorans strain DSM 18926 super1	61	72	NULL	NULL	NULL	NULL	NULL	NULL	NULL	NULL
NZ_KQ758576	Bacillus cellulasensis strain NIO-1130	100	78	100	78	NULL	NULL	NULL	NULL	6	82
NZ_CM000736	Bacillus cereus F65185	35	76	NULL	NULL	NULL	NULL	NULL	NULL	NULL	NULL
NZ_KB976537	Bacillus cereus HuB4-4	35	75	NULL	NULL	NULL	NULL	NULL	NULL	NULL	NULL
NZ_KB976304	Bacillus cereus K-5975c	34	76	NULL	NULL	NULL	NULL	NULL	NULL	NULL	NULL
NZ_KB976121	Bacillus cereus str. Schrouff	35	76	NULL	NULL	NULL	NULL	NULL	NULL	NULL	NULL
NZ_JH792167	Bacillus cereus VD115	35	75	NULL	NULL	NULL	NULL	NULL	NULL	NULL	NULL
NZ_AYSD01000010	Bacillus cihuensis strain FJAT-14515	15	83	NULL	NULL	NULL	NULL	NULL	NULL	5	82
NZ_KV440946	Bacillus eiseniae strain FJAT-2352	NULL	NULL	NULL	NULL	13	81	NULL	NULL	NULL	NULL
NZ_ALIM01000023	Bacillus endophyticus 2102	34	75	NULL	NULL	NULL	NULL	NULL	NULL	NULL	NULL
NZ_CP011974	Bacillus endophyticus strain Hbe603	34	75	NULL	NULL	NULL	NULL	NULL	NULL	NULL	NULL
NZ_BCVD01000069	Bacillus flexus NBRC 15715	72	72	86	71	22	73	NULL	NULL	NULL	NULL
NZ_JANV01000050	Bacillus flexus T6186-2	75	71	86	71	22	73	NULL	NULL	NULL	NULL
NZ_CP017070	Bacillus gibsonii strain FJAT-10019	100	99	100	99	100	99	100	99	100	99
NZ_LT603683	Bacillus glycinifermentans isolate BGLY	96	79	100	77	82	71	NULL	NULL	49	72
NZ_LECW02000045	Bacillus glycinifermentans strain GO-13	96	79	100	77	81	71	NULL	NULL	51	71
NZ_LECV01000061	Bacillus glycinifermentans strain KJ-17	96	79	100	77	81	71	NULL	NULL	51	71
NC_021362	Bacillus licheniformis 9945A	96	80	100	78	99	70	NULL	NULL	56	71
NC_006270	Bacillus licheniformis ATCC 14580	96	80	100	78	85	71	NULL	NULL	56	71
NC_006322	Bacillus licheniformis DSM 13	96	80	100	78	85	71	NULL	NULL	56	71
NZ_CP010524	Bacillus licheniformis strain BL-09	96	80	100	78	99	70	NULL	NULL	56	71
NZ_CP017247	Bacillus licheniformis strain BL1202	96	80	100	79	85	71	NULL	NULL	56	71
NZ_CP014781	Bacillus licheniformis strain HRBL-15TDI7	96	80	100	78	85	71	NULL	NULL	56	71
NZ_CP012110	Bacillus licheniformis WX-02	96	80	100	78	85	71	NULL	NULL	56	71
NZ_LPVE01000021	Bacillus malacitensis strain NRRL B-41618	100	94	100	94	100	88	100	87	100	86
NC_014103	Bacillus megaterium DSM319	NULL	NULL	82	72	NULL	NULL	NULL	NULL	NULL	NULL
NZ_BCVB01000007	Bacillus megaterium NBRC 15308	NULL	NULL	82	72	NULL	NULL	NULL	NULL	NULL	NULL
NZ_CP009920	Bacillus megaterium NBRC 15308 = ATCC 14581	NULL	NULL	82	72	NULL	NULL	NULL	NULL	NULL	NULL
NZ_AHTF01000033	Bacillus megaterium NCT-2	NULL	NULL	82	72	NULL	NULL	NULL	NULL	NULL	NULL
NC_014019	Bacillus megaterium QM B1551	NULL	NULL	82	72	NULL	NULL	NULL	NULL	NULL	NULL
NZ_LUCO01000002	Bacillus megaterium strain BHG1.1	NULL	NULL	82	72	NULL	NULL	NULL	NULL	NULL	NULL
NZ_KN125581	Bacillus megaterium strain BMS	NULL	NULL	82	72	NULL	NULL	NULL	NULL	NULL	NULL
NZ_LDPJ01000012	Bacillus megaterium strain RIT381	NULL	NULL	82	72	NULL	NULL	NULL	NULL	NULL	NULL
NZ_LODM01000012	Bacillus megaterium strain SF185 bases	NULL	NULL	82	72	NULL	NULL	NULL	NULL	NULL	NULL
NC_017138	Bacillus megaterium WSH-002	NULL	NULL	100	71	NULL	NULL	NULL	NULL	NULL	NULL
NC_019842	Bacillus methylotrophicus AS43.3	100	82	100	84	98	76	54	86	NULL	NULL
NZ_CP011346	Bacillus methylotrophicus strain JJ-D34	100	82	100	84	98	76	58	86	NULL	NULL
NZ_CP009679	Bacillus methylotrophicus strain JS25R	100	82	100	83	98	76	54	87	NULL	NULL
NZ_CP011347	Bacillus methylotrophicus strain YJ11-1-4	100	82	100	83	97	76	56	86	NULL	NULL
NZ_AYTL01000004	Bacillus mojavensis RO-H-1	100	94	100	95	100	87	100	89	100	85
NZ_ASJT01000100	Bacillus mojavensis RRC 101	100	94	100	95	100	88	100	88	100	86
NZ_LMBV01000005	Bacillus muralis strain DSM 16288	51	71	NULL	NULL	10	78	NULL	NULL	NULL	NULL
NZ_CP017080	Bacillus muralis strain G25-68	26	75	NULL	NULL	NULL	NULL	NULL	NULL	NULL	NULL
NZ_LSAZ01000015	Bacillus nakamurai strain NRRL B-41091	100	83	100	82	98	76	51	84	82	72
NZ_LSBA01000023	Bacillus nakamurai strain NRRL B-41092	100	83	100	82	97	76	54	84	82	71
NZ_LXPD01000050	Bacillus paralicheniformis strain APC1576	96	80	100	78	99	70	NULL	NULL	56	71
NZ_LBMN02000004	Bacillus paralicheniformis strain KJ-16	96	80	100	78	99	70	NULL	NULL	56	71
NZ_AP014928	Bacillus pumilus DNA	100	78	100	79	NULL	NULL	NULL	NULL	6	82
NZ_AYTK01000014	Bacillus pumilus INR7	100	78	100	78	NULL	NULL	NULL	NULL	6	82
NZ_JXCN01000015	Bacillus pumilus strain B4133 NODE_17	100	78	100	78	NULL	NULL	NULL	NULL	6	82
NZ_CP009108	Bacillus pumilus strain GR-8	100	78	100	79	NULL	NULL	NULL	NULL	6	82
NZ_CP007436	Bacillus pumilus strain MTCC B6033	100	78	100	78	NULL	NULL	NULL	NULL	6	82
NZ_CP012329	Bacillus pumilus strain NJ-M2	100	78	100	78	NULL	NULL	NULL	NULL	6	82
NZ_CP012330	Bacillus pumilus strain NJ-V	100	78	100	78	NULL	NULL	NULL	NULL	6	82
NZ_CP012482	Bacillus pumilus strain NJ-V2	100	78	100	78	NULL	NULL	NULL	NULL	6	82
NZ_CP010997	Bacillus pumilus strain SH-B11	100	78	100	79	NULL	NULL	NULL	NULL	6	82
NZ_CP011007	Bacillus pumilus strain SH-B9	100	79	NULL	NULL	NULL	NULL	NULL	NULL	NULL	NULL
NZ_CP011150	Bacillus pumilus strain W3	100	78	100	78	NULL	NULL	NULL	NULL	6	82
NZ_JNBO01000062	Bacillus safensis strain CFA06	100	79	NULL	NULL	NULL	NULL	NULL	NULL	NULL	NULL
NZ_JYKW01000015	Bacillus safensis strain RIT372	100	79	NULL	NULL	NULL	NULL	NULL	NULL	NULL	NULL
NZ_MKXN01000002	Bacillus safensis strain RP10	100	79	NULL	NULL	NULL	NULL	NULL	NULL	NULL	NULL
NZ_LIHF01000011	Bacillus safensis strain S9	100	79	NULL	NULL	NULL	NULL	NULL	NULL	NULL	NULL
NZ_AUPF01000002	Bacillus safensis VK	100	79	NULL	NULL	NULL	NULL	NULL	NULL	NULL	NULL
NZ_AOFM01000009	Bacillus sonorensis L12	96	79	100	79	85	71	NULL	NULL	51	72
NZ_AYTN01000054	Bacillus sonorensis NBRC 101234	96	79	100	79	85	71	NULL	NULL	51	72
NZ_LDWI01000005	Bacillus stratosphericus strain LK18	100	78	100	78	NULL	NULL	NULL	NULL	6	82
NZ_LDWL01000024	Bacillus stratosphericus strain LK23	100	78	100	79	NULL	NULL	NULL	NULL	6	82
NZ_LDWS01000018	Bacillus stratosphericus strain LK31	100	78	100	78	NULL	NULL	NULL	NULL	6	82
NZ_LDWU01000035	Bacillus stratosphericus strain LK33	100	78	100	79	NULL	NULL	NULL	NULL	6	82
NZ_LDUH01000009	Bacillus stratosphericus strain LK5	100	78	100	79	NULL	NULL	NULL	NULL	6	82
NZ_LFMM01000071	Bacillus stratosphericus strain M53	100	78	100	78	NULL	NULL	NULL	NULL	6	82
NC_022898	Bacillus subtilis PY79	100	100	100	100	100	100	100	100	100	100
NZ_CP013984	Bacillus subtilis subsp. inaquosorum strain DE111	100	97	100	97	100	94	100	96	100	92
NC_017196	Bacillus subtilis subsp. natto BEST195 DNA	100	99	100	99	100	99	100	98	100	99
NZ_CP014471	Bacillus subtilis subsp. natto strain CGMCC 2108	100	99	100	99	100	99	100	98	100	99
NC_014479	Bacillus subtilis subsp. spizizenii str. W23	100	97	100	98	100	90	100	94	100	92
NC_016047	Bacillus subtilis subsp. spizizenii TU-B-10	100	97	100	97	100	94	100	96	100	93
NC_020507	Bacillus subtilis subsp. subtilis 6051-HGW	100	100	100	100	100	100	100	100	100	100
NC_017195	Bacillus subtilis subsp. subtilis RO-NN-1	100	99	100	99	100	99	100	98	100	99
NZ_CP010052	Bacillus subtilis subsp. subtilis str. 168	100	100	100	100	100	100	100	100	100	99
NZ_CM000489	Bacillus subtilis subsp. subtilis str. JH642	100	100	100	100	100	100	100	100	100	100
NZ_CP007800	Bacillus subtilis subsp. subtilis str. JH642 substr. AG174	100	100	100	100	100	100	100	100	100	100
NZ_CM000488	Bacillus subtilis subsp. subtilis str. NCIB 3610	100	100	100	100	100	100	100	100	100	100
NZ_CP017312	Bacillus subtilis subsp. subtilis strain QB5412	100	100	100	100	100	100	100	100	100	99
NZ_CP017313	Bacillus subtilis subsp. subtilis strain QB5413	100	100	100	100	100	100	100	100	100	99
NZ_AYTO01000028	Bacillus tequilensis KCTC 13622	100	96	100	96	100	93	100	95	100	91
NZ_LGRW01000001	Bacillus tequilensis strain FJAT-14262a	100	99	100	99	100	99	100	99	100	99
NZ_CP015177	Bacillus thuringiensis serovar alesti strain BGSC 4C1 plasmid pBMB267	34	77	NULL	NULL	NULL	NULL	NULL	NULL	NULL	NULL
NZ_CM000752	Bacillus thuringiensis serovar monterrey BGSC 4AJ1	34	75	NULL	NULL	NULL	NULL	NULL	NULL	NULL	NULL
NZ_JH600237	Bacillus vallismortis DV1-F-3	100	95	100	97	100	93	100	91	100	89
NZ_LQYR01000005	Bacillus vallismortis strain B4144_201601 NODE_7	100	86	100	89	99	82	57	82	98	73
NZ_CP007165	Bacillus velezensis NJN-6	100	82	100	84	98	76	58	86	NULL	NULL
NZ_CP006890	Bacillus velezensis SQR9	100	82	100	83	98	76	54	87	NULL	NULL
NZ_JFBZ01000119	Bacillus velezensis strain AH159-1	100	82	100	84	98	76	54	86	NULL	NULL
NZ_CP015443	Bacillus velezensis strain CC09	100	82	100	84	97	76	56	85	NULL	NULL
NZ_CP014990	Bacillus velezensis strain D2-2	100	82	100	84	98	76	54	86	NULL	NULL
NZ_MDCI01000002	Bacillus velezensis strain HJ18-4	100	82	100	84	98	76	58	86	NULL	NULL
NZ_LLZA01000020	Bacillus velezensis strain KACC 18228	100	82	100	83	97	76	56	86	NULL	NULL
NZ_CP015911	Bacillus velezensis strain LS69	100	82	100	84	98	76	54	87	NULL	NULL
NZ_CP016395	Bacillus velezensis strain M75	100	82	100	84	98	76	58	86	NULL	NULL
NZ_LQCL01000014	Bacillus velezensis strain RC218	100	82	100	84	97	76	56	85	NULL	NULL
NZ_CP016371	Bacillus velezensis strain S3-1	100	82	100	84	98	76	54	87	NULL	NULL
NZ_AMSH01000002	Bacillus xiamenensis strain HYC-10	100	79	100	78	NULL	NULL	NULL	NULL	NULL	NULL
NZ_DS499569	Clostridium bartlettii DSM 16795	35	72	NULL	NULL	NULL	NULL	NULL	NULL	NULL	NULL
NZ_KQ235823	Clostridium sp. 1_1_41A1FAA	34	74	NULL	NULL	NULL	NULL	NULL	NULL	NULL	NULL
NC_017668	Halobacillus halophilus DSM 2266	14	76	93	73	NULL	NULL	NULL	NULL	NULL	NULL
NZ_AUDY01000009	Halobacillus kuroshimensis DSM 18393	70	71	70	73	NULL	NULL	NULL	NULL	NULL	NULL
NZ_ANPF01000044	Halobacillus sp. BAB-2008	63	71	NULL	NULL	NULL	NULL	NULL	NULL	NULL	NULL
NZ_LSOC01000003	Halobacillus sp. KGW1	85	70	NULL	NULL	NULL	NULL	NULL	NULL	NULL	NULL
NZ_CZAH01000001	Intestinibacter bartlettii strain 2789STDY5834879	34	74	NULL	NULL	NULL	NULL	NULL	NULL	NULL	NULL
NZ_LILA01000013	Jeotgalibacillus marinus strain DSM 1297	100	97	100	97	100	94	NULL	NULL	100	93
NZ_CCDM010000006	Oceanobacillus sp. S5	54	72	NULL	NULL	NULL	NULL	NULL	NULL	NULL	NULL
NZ_LQNM01000485	Pediococcus pentosaceus strain NKYL15	26	100	NULL	NULL	NULL	NULL	NULL	NULL	NULL	NULL
NZ_CP009623	Staphylococcus agnetis strain 908	26	74	NULL	NULL	NULL	NULL	NULL	NULL	NULL	NULL
NZ_JPRT01000004	Staphylococcus agnetis strain CBMRN20813338	30	73	NULL	NULL	NULL	NULL	NULL	NULL	NULL	NULL
NZ_LISV01000005	Staphylococcus carnosus strain 336	33	74	36	74	NULL	NULL	NULL	NULL	NULL	NULL
NZ_CP016760	Staphylococcus carnosus strain LTH 3730	33	74	36	74	NULL	NULL	NULL	NULL	NULL	NULL
NZ_LSKX01000002	Staphylococcus cohnii strain MF1844	27	74	NULL	NULL	NULL	NULL	NULL	NULL	NULL	NULL
NZ_FMPF01000001	Staphylococcus cohnii subsp. cohnii strain 073AN	27	74	NULL	NULL	NULL	NULL	NULL	NULL	NULL	NULL
NZ_LATV01000007	Staphylococcus cohnii subsp. cohnii strain 532	27	74	NULL	NULL	NULL	NULL	NULL	NULL	NULL	NULL
NZ_LATU01000003	Staphylococcus cohnii subsp. cohnii strain 57	27	74	NULL	NULL	NULL	NULL	NULL	NULL	NULL	NULL
NZ_AMSJ01000006	Staphylococcus epidermidis 12142587	17	78	39	72	NULL	NULL	NULL	NULL	NULL	NULL
NZ_KE365562	Staphylococcus epidermidis APO35	17	78	39	73	NULL	NULL	NULL	NULL	NULL	NULL
NZ_KB373336	Staphylococcus epidermidis BVS058A4	17	78	39	72	NULL	NULL	NULL	NULL	NULL	NULL
NZ_KE366973	Staphylococcus epidermidis Scl22	17	78	35	74	NULL	NULL	NULL	NULL	NULL	NULL
NZ_JGVL01000063	Staphylococcus epidermidis strain ET-024	17	78	35	72	NULL	NULL	NULL	NULL	NULL	NULL
NZ_JWBV01000074	Staphylococcus hominis strain 1137_SHAE	14	79	6	96	NULL	NULL	NULL	NULL	NULL	NULL
NZ_JVVJ01000002	Staphylococcus hominis strain 1288_SEPI	14	79	18	80	NULL	NULL	NULL	NULL	NULL	NULL
NZ_JVLC01000023	Staphylococcus hominis strain 336_SHAE	14	79	8	89	NULL	NULL	NULL	NULL	NULL	NULL
NZ_JUYH01000001	Staphylococcus hominis strain 657_SHAE	14	79	18	80	NULL	NULL	NULL	NULL	NULL	NULL
NZ_JUWW01000025	Staphylococcus hominis strain 692_SHAE	14	79	18	80	NULL	NULL	NULL	NULL	NULL	NULL
NZ_JUSR01000054	Staphylococcus hominis strain 793_SHAE	14	79	18	80	NULL	NULL	NULL	NULL	NULL	NULL
NZ_LVVO01000003	Staphylococcus hominis strain H69	14	80	6	96	NULL	NULL	NULL	NULL	NULL	NULL
NZ_MIZV01000008	Staphylococcus hominis strain IIF4SC-B9	14	79	17	80	NULL	NULL	NULL	NULL	NULL	NULL
NZ_LXRS01000070	Staphylococcus hominis strain LRKNS031	14	79	18	80	NULL	NULL	NULL	NULL	NULL	NULL
NZ_LHPB01000099	Staphylococcus hominis strain RIT-PI-k	14	79	18	80	NULL	NULL	NULL	NULL	NULL	NULL
NZ_KB373322	Staphylococcus lugdunensis ACS-027-V-Sch2	14	78	NULL	NULL	NULL	NULL	NULL	NULL	NULL	NULL
NC_013893	Staphylococcus lugdunensis HKU09-01	14	78	NULL	NULL	NULL	NULL	NULL	NULL	NULL	NULL
NC_017353	Staphylococcus lugdunensis N920143	14	78	NULL	NULL	NULL	NULL	NULL	NULL	NULL	NULL
NZ_KQ957380	Staphylococcus lugdunensis strain MJR7738	14	78	NULL	NULL	NULL	NULL	NULL	NULL	NULL	NULL
NZ_KI978417	Staphylococcus lugdunensis UCIM6116	14	78	NULL	NULL	NULL	NULL	NULL	NULL	NULL	NULL
NZ_AHLK01000036	Staphylococcus lugdunensis VCU139	14	78	NULL	NULL	NULL	NULL	NULL	NULL	NULL	NULL
NZ_JIBR01000030	Staphylococcus lugdunensis VCU148	14	78	NULL	NULL	NULL	NULL	NULL	NULL	NULL	NULL
NZ_JIBS01000016	Staphylococcus lugdunensis VCU150	14	78	NULL	NULL	NULL	NULL	NULL	NULL	NULL	NULL
NZ_KB373326	Staphylococcus simulans ACS-120-V-Sch1	21	76	NULL	NULL	NULL	NULL	NULL	NULL	NULL	NULL
NZ_CP014016	Staphylococcus simulans strain FDAARGOS_124	24	74	NULL	NULL	NULL	NULL	NULL	NULL	NULL	NULL
NZ_KQ957550	Staphylococcus simulans strain MJR7712	21	75	NULL	NULL	NULL	NULL	NULL	NULL	NULL	NULL
NZ_FMRS01000002	Staphylococcus xylosus strain 47-83	33	73	NULL	NULL	NULL	NULL	NULL	NULL	NULL	NULL
NZ_FDPE01000002	Streptococcus pneumoniae strain 2842STDY5753564	14	79	18	80	NULL	NULL	NULL	NULL	NULL	NULL
NZ_JWHR01000115	Terrisporobacter othiniensis strain 08-306576	54	70	NULL	NULL	NULL	NULL	NULL	NULL	NULL	NULL
NZ_LSVF01000001	Thermoactinomyces sp. AS95 NODE_1	35	74	NULL	NULL	NULL	NULL	NULL	NULL	NULL	NULL
NZ_LFJU01000002	Thermoactinomyces sp. CDF	35	74	NULL	NULL	NULL	NULL	NULL	NULL	NULL	NULL
NZ_JPZM01000008	Thermoactinomyces sp. Gus2-1 c10	35	74	NULL	NULL	NULL	NULL	NULL	NULL	NULL	NULL
